# Supplementary material for: An in-silico planning study of stereotactic body radiation therapy for polymetastatic patients with more than ten extra-cranial lesions
Source: Phys Imaging Radiat Oncol. 2024 Mar 3;30:100567. doi: 10.1016/j.phro.2024.100567 (PMC10950805; doi:10.1016/j.phro.2024.100567)
Supplement: Supplementary data 3 [file mmc3.xlsx]

## Sheet: Serial
Serial Structures
Structure	Volume	ARREST_Trial	UK_2022		SABR_COMET	SABR_COMET_10	NRG_BR001	NRG_BR002	All the data are refered to a five fractions SBRT
			Optimal	Mandatory
Spinal Cord	D0.1cc (for entire structure)	28 Gy
	D0.03cc (to each segment +/- 1 vertebral body	28 Gy				28 Gy	28 Gy	28 Gy
	D0.35cc (to each segment +/- 1 vertebral body)	25 Gy		25.3 Gy	25.3 Gy	22 Gy	22 Gy	22 Gy
Cauda Equina or Sacral Plexus	D0.03cc	31.5 Gy		32 Gy	32 Gy	31.5 Gy		32 Gy
	D5cc	30 Gy		30 Gy	30 Gy	30 Gy		30 Gy
Esophagus	D0.01cc			35 Gy
	D0.03cc	35 Gy			35 Gy	35 Gy	35 Gy	35 Gy
	D5cc	37.5 Gy				19.5 Gy	27.5 Gy	27.5 Gy
Brachial Plexus	D0.01cc		30.5 Gy	32 Gy
	D0.03cc	32.5 Gy			30.5 Gy	32.5 Gy	32 Gy	32 Gy
	D3cc	27 Gy			27 Gy	27 Gy
Heart	D0.01cc		29 Gy	38 Gy
	D0.03cc	38 Gy			38 Gy	38 Gy	38 Gy	38 Gy
	D15cc	32 Gy			32 Gy	32 Gy
Great Vessels	D0.01cc			53 Gy
	D0.03cc	53 Gy			51.5 Gy	53 Gy	53 Gy	53 Gy
	D10cc	47 Gy				47 Gy	47 Gy
Proximal Bronchial Tree	D0.01cc		35 Gy	38 Gy
	D0.03cc	40 Gy			40 Gy	40 Gy	40 Gy	40 Gy
	D5cc	32 Gy				32 Gy	32 Gy	32 Gy
Trachea	D0.01cc		35 Gy	38 Gy
	D0.03cc				40 Gy	40 Gy	40 Gy	40 Gy
Chest Wall or Rib	D0.01cc		43 Gy
	D0.03cc	57 Gy			55 Gy	57 Gy	57 Gy	57 Gy
	D5cc	45 Gy				45 Gy	45 Gy	45 Gy
	D30cc				37 Gy
Skin	D0.01cc		39.5 Gy
	D0.03cc	38.5 Gy			39.5 Gy	38.5 Gy	38.5 Gy	38.5 Gy
	D10cc	36.5 Gy	36.5 Gy		36.5 Gy	36.5 Gy	36.5 Gy	36.5 Gy
Stomach	D0.01cc		33 Gy	35 Gy
	D0.03cc	32 Gy			32 Gy	35 Gy
	D0.05cc						35 Gy	35 Gy
	D5cc						26.5 Gy	26.5 Gy
	D10cc	26.5 Gy	25 Gy			26.5 Gy
	D50cc		12 Gy
Bile Duct	D0.01cc		50 Gy
	D0.03cc	41 Gy				41 Gy	41 Gy	41 Gy
Duodenum	D0.01cc		33 Gy	35 Gy
	D0.03cc	26 Gy			32 Gy	26 Gy
	D0.5cc						30 Gy	30 Gy
	D5cc					18.5 Gy	18.3 Gy	18.3 Gy
	D10cc	21 Gy	25 Gy			14.5 Gy
Jejunum or Ileum (Bowel Bag)	D0.01cc		30 Gy	35 Gy
	D0.03cc	32 Gy			29 Gy	32 Gy
	D30cc	31 Gy				20 Gy
Large Bowel	D0.01cc			38 Gy	38 Gy
	D0.03cc					40 Gy		40 Gy
	D20cc					28.5 Gy		28.5 Gy
Colon or Rectum	D0.01cc			38 Gy
	D0.03cc	40 Gy					55 Gy	55 Gy
	D3.5cc						50 Gy	50 Gy
	D20cc	28.5 Gy					28.5 Gy	28.5 Gy
Ureter	D0.03cc	45 Gy				45 Gy	45 Gy	45 Gy
Bladder	D0.01cc			38 Gy
	D0.03cc	38 Gy			38 Gy	38 Gy	38 Gy	38 Gy
	D15cc	27.5 Gy				20 Gy	20 Gy	20 Gy
Penile Bulb	D0.3cc				50 Gy
	D3cc	30 Gy			30 Gy	30 Gy	30 Gy	30 Gy
Femoral Heads	D10cc	30 Gy	30 Gy		30 Gy	30 Gy	30 Gy	30 Gy
ARREST_Trial	Bauman GS, Corkum MT, Fakir H, Nguyen TK, Palma DA. Ablative radiation therapy to restrain everything safely treatable (ARREST): study protocol for a phase I trial treating polymetastatic cancer with stereotactic radiotherapy. BMC Cancer. 2021 Apr 14;21(1):405. doi: 10.1186/s12885-021-08020-2. PMID: 33853550; PMCID: PMC8048078.
SABR_COMET	Palma DA, Olson R, Harrow S, Gaede S, Louie AV, Haasbeek C, et al. Stereotactic Ablative Radiotherapy for the Comprehensive Treatment of Oligometastatic Cancers: Long-Term Results of the SABR-COMET Phase II Randomized Trial. J Clin Oncol. 2020 Sep 1;38(25):2830-2838. doi: 10.1200/JCO.20.00818. Epub 2020 Jun 2. PMID: 32484754; PMCID: PMC7460150
SABR_COMET_10	Palma DA, Olson R, Harrow S, Correa RJM, Schneiders F, Haasbeek CJA, et al. Stereotactic ablative radiotherapy for the comprehensive treatment of 4-10 oligometastatic tumors (SABR-COMET-10): study protocol for a randomized phase III trial. BMC Cancer. 2019 Aug 19;19(1):816. doi: 10.1186/s12885-019-5977-6. PMID: 31426760; PMCID: PMC6699121.
NRG_BR001	Chmura S, Winter KA, Robinson C, Pisansky TM, Borges V, Al-Hallaq H, Matuszak M, Park SS, Yi S, Hasan Y, Bazan J, et al. Evaluation of Safety of Stereotactic Body Radiotherapy for the Treatment of Patients With Multiple Metastases: Findings From the NRG-BR001 Phase 1 Trial. JAMA Oncol. 2021 Jun 1;7(6):845-852. doi: 10.1001/jamaoncol.2021.0687. PMID: 33885704; PMCID: PMC8063134.
NRG_BR002	NRG-BR002 trial protocol: https://www.newjerseyck.com/wp-content/uploads/2017/07/NRG-BR002-Protocol-20160222.pdf
UK_2022	Diez P, Hanna GG, Aitken KL, van As N, Carver A, Colaco RJ, et al. UK 2022 Consensus on Normal Tissue Dose-Volume Constraints for Oligometastatic, Primary Lung and Hepatocellular Carcinoma Stereotactic Ablative Radiotherapy. Clin Oncol (R Coll Radiol). 2022 May;34(5):288-300. doi: 10.1016/j.clon.2022.02.010. Epub 2022 Mar 7. PMID: 35272913.

## Sheet: Parallel
Parallel Structures
									NOTE:
Structure	Volume	ARREST_Trial	UK_2022		SABR_COMET	SABR_COMET_10	NRG_BR001	NRG_BR002	All the data are refered to a five fractions SBRT
			Optimal	Mandatory
Lungs	CV 1500 cc	12.5 Gy			12.5 Gy	12.5 Gy	12.5 Gy	12.5 Gy
	CV 1000cc						13.5 Gy	13.5 Gy
	V13.5 Gy	0.37				0.37	0.37	0.37
	V20 Gy	0.15	0.1	0.15
	V22 Gy				0.1
	V5 Gy	0.8
	Dmean		8 Gy		6.5 Gy
Liver	CV 700 cc	21 Gy	15 Gy		21 Gy	21 Gy	21 Gy	21 Gy
Kidney cortex	CV 200 cc	20 Gy		17.5 Gy	17.5 Gy	18 Gy	18 Gy	18 Gy
NOTE:	Parallel structures require the use of a ‘critical volume’ (CV), also termed a ‘complementary volume’.
	With reference to kidneys and lungs you should combined the right and the left and then subtracting the GTV.

## Sheet: SFRO
2021 Societe Francaise de Radiotherapie Oncologique
Structure	Constrains	All the data are reffered to a five fractions SBRT
Spinal cord + medulla oblongata	Dmax < 31 Gy
	V23 Gy < 0.5 mL
	V30 Gy < 5%
	Dmax < 25 Gy
	Dmax < 25.3 Gy
	Dmax < 28 Gy
	V22 Gy < 0.35 mL
	6 mm on either side PTV
	V10 Gy < 10%
Oesophagus	Dmax < 35 Gy
	Dmax < 38 Gy
	Dmax < 50 Gy
	V14 Gy < 2 mL
	V27.5 Gy < 5 mL
	V32.5 Gy < 5 mL	Noël G, Antoni D. Organs at risk radiation dose constraints. Cancer Radiother. 2022 Feb-Apr;26(1-2):59-75. doi: 10.1016/j.canrad.2021.11.001. Epub 2021 Dec 23. PMID: 34953713.
Brachial plexus	Dmax < 32.5 Gy
	Dmax < 35 Gy
	V27 Gy < 3 mL
Heart/pericardium	Dmax < 38 Gy
	Dmax < 50 Gy
	V32 Gy < 15 mL
Large blood vessels	Dmax < 53 Gy
	Dmax < 52.5 Gy
	Aorta: Dmax < 60 Gy
Trachea/bronchi	Dmax < 50 Gy
	Dmax < 52.5 Gy
	V33.5 Gy < 4 mL
	V45 Gy < 4 mL
Rib	Dmax < 43 Gy
	Dmax < 57 Gy
	V35 Gy < 1 mL
	V45 Gy < 5 mL
	Entire wall
	V30 Gy < 0.7%
	V35 Gy < 0.39%
	V40 Gy < 0.19%
Lungs	Dmean ≤ 8 Gy
	V20 Gy < 10–15%
	V13.5 Gy < 37%
	Males: V12.5 Gy < 1500 mL
	Females: V12.5 Gy < 950 mL
Stomach	Dmax < 35 Gy
	V26.5 Gy < 5 mL
	V30 Gy < 5 mL
Duodenum	Dmax < 35 Gy
	V 16 Gy < 50%
	V 20 Gy < 30 mL
	V 25.8 Gy < 5 mL
	V26.5 Gy < 5 mL
	V 28 Gy < 1 mL
	V 32 Gy < 0.035 mL
	V35 Gy < 1 mL
Jejunum/ileum	Dmax < 29 Gy
	Dmax < 34.5 Gy
	V24 Gy < 30 ml
	V25 Gy < 5 mL
	V 25 Gy < 5 mL
	V 30 Gy < 2 mL
Biliary tract	Dmax < 41 Gy
	V21 Gy < 37 mL
	V26 Gy < 40 mL
	V33.7 Gy < 24 mL
	V40 Gy < 21 mL
	Dmean < 19 Gy
Liver	V15 Gy < 700 mL
	V15–17 Gy < 700 mL
	V21 Gy < 700 mL
	V21.5 Gy < 700 mL
	CHILD class B
	V12 Gy < 500 mL
	V18 Gy < 33%
Colon	Dmax < 52.5 Gy
	V30 Gy < 5 mL
	V32.5 Gy < 20 mL
Renal cortex	V15 Gy < 33%
	V17.5 Gy < 200 mL
	V18 Gy < 35%
	V18 Gy < 33% (2 kidneys)
Ureter	Dmax < 45 Gy
Bulb of penis	Dmax ≤ 36.25 Gy
	V19.9 Gy ≤ 3 mL
	V20 Gy ≤ 3 mL
	V29.5 Gy < 3 mL
	V30 Gy < 3 mL
	V36.25 Gy ≤ 3 mL
Rectum	Dmax < 35–38 Gy
	Dmax < 41.8 Gy
	Dmax < 55 Gy
	V18.13 Gy ≤ 50%
	V29 Gy ≤ 20%
	V32.63 Gy ≤ 10%
	V34.4 Gy ≤ 3 mL
	V36 Gy < 1 mL
	V37.5 Gy < 20 mL
	V38.06 Gy ≤ 1 mL
	V38.06 Gy ≤ 0.03 mL
	V50 Gy < 3.5 mL
	Wall V39 Gy < 33%
Bladder	Vdose prescribed < 5–10 mL
	V37 Gy < 10 mL
	V38.78 Gy ≤ 0.03 mL
	V38.78 Gy ≤ 1 mL
	V32.63 Gy ≤ 10% mL
	V18.12 Gy ≤ 100%
	V18.13 Gy ≤ 50% mL
Femoral head	V30 Gy < 10 mL
Cauda Equina	Dmax < 25.3–28.8 Gy
	Dmax < 30 Gy
	Dmax < 31.5 Gy
	V30 Gy < 5 mL
Skin	Dmax < 38.5 Gy
	V36.5 Gy < 10 mL
